# Supplementary material for: Evaluation of Salivary Biomarkers of Periodontal Disease Based on Smoking Status: A Systematic Review
Source: Int J Environ Res Public Health. 2022 Nov 7;19(21):14619. doi: 10.3390/ijerph192114619 (PMC9657317; doi:10.3390/ijerph192114619)
Supplement: Supplementary file 1 [file ijerph-19-14619-s001.zip]

Archive with 3 entries (3 files):
- PRISMA_2020_abstract_checklist.pdf
- PRISMA_2020_checklist.pdf
- Table S1.pdf
